# Supplementary material for: Fenofibrate enhances lipid deposition via modulating PPARγ, SREBP-1c, and gut microbiota in ob/ob mice fed a high-fat diet
Source: Front Nutr. 2022 Sep 12;9:971581. doi: 10.3389/fnut.2022.971581 (PMC9511108; doi:10.3389/fnut.2022.971581)
Supplement: Supplementary file 1 [file Data_Sheet_1.ZIP]

Archive with 3 entries (3 files):
- Supplementary data 1.xls
- Supplementary data 2.csv
- WB Raw data.pdf
