# Supplementary material for: Fenofibrate enhances lipid deposition via modulating PPARγ, SREBP-1c, and gut microbiota in ob/ob mice fed a high-fat diet
Source: Front Nutr. 2022 Sep 12;9:971581. doi: 10.3389/fnut.2022.971581 (PMC9511108; doi:10.3389/fnut.2022.971581)
Supplement: Supplementary file 1 [file Data_Sheet_1.ZIP › Supplementary data 1.xls]

## Sheet: BW and Food
	44673							44770
	BW	Model		Fenofibrate				BW	Model		Fenofibrate			Food intake (Average g/mouse)	Model	Fenofibrate
		43.9		45.5				25			56.7			Week 1	4.18	3.94
		44.1		42.9					52		64.7			W2	3.17	3.31
		41.6		46.2					57.1		53.7			W3	2.78	3.11
		42.6		43.3					51.6		54.5			W4	2.55	3.03
		42.4		41					66.4		58.6			W5	3.13	3.08
		46.6		43.3					63.8		58.2			W6	3.87	3.53
		41		44.2					63		56.1			W7	2.56	3.15
		38		41.7					60.5		57.2			W8	4.75	4.76
														W9	2.96	3.23
														W10	3.11	3.39
														W11	2.92	3.57
														W12	2.33	2.71
														W13	2.43	2.61
		Model			100%×				Fenofibrate			100%×	100%×
		body weight	fat	liver weight	fat index	100%×			body weight	fat	liver weight	fat index	liver index
	25		0.8183	1.8154		liver index			56.7	1.7149	4.6962	3.02451	8.28254
		52	1.1477	3.0789	2.20712	5.92096			64.7	3.2507	2.7587	5.02427	4.26383
		57.1	1.5871	3.2696	2.77951	5.72609			53.7	1.9775	3.4892	3.6825	6.49758
		51.6	1.0397	2.9174	2.01492	5.65388			54.5	1.8299	3.6598	3.35761	6.71523
		66.4	1.3394	2.7261	2.01717	4.10557			58.6	1.7547	5.9103	2.99437	10.0858
		63.8	2.3137	3.1702	3.62649	4.96897			58.2	1.4684	4.7628	2.52302	8.18351
		63	1.4509	3.8123	2.30302	6.05127			56.1	2.0905	3.9177	3.72638	6.98342
		60.5	1.1874	3.4569	1.96264	5.40446			57.2	2.0692	4.0567	3.61748	7.09213

## Sheet: TC and TG
	Model			Fenofibrate				Model		Fenofibrate			Model		Fenofibrate							FPLC TC (100 uL)									FPLC TG				sample 100, stan, 2 ul
TC	Abs	(mmol/L)		Abs	(mmol/L)		HDL-C	Abs	mmol/L	Abs	mmol/L		non-HDL-C	mmol/L	non-HDL-C	mmol/L				Tube no	Model			mg/dL	Fenofibrate			mg/dL			Model abs			mg/dl		Feno abs
	0.0929	16.6659		0.1031	17.3889			0.1436	1.28322	0.24405	2.2331		15.3827		15.1558					1	0.0401	0.0041	0.0641051	0.0495789	0.0377	0.0017	0.0265802	0.0205571			0.0348	0	0	0		0	0	0	0
	0.0894	15.4241		0.0901	13.4028			0.27425	2.51868	0.18015	1.62884		12.9054		11.7739					2	0.0427	0.0067	0.104757	0.0810192	0.0392	0.0032	0.0500333	0.0386957			0.0614	0	0	0		0	0	0	0
	0.1152	14.9993		0.0963	15.3472			0.2692	2.47092	0.16075	1.44539		12.5284		13.9018					3	0.0415	0.0055	0.0859947	0.0665083	0.0376	0.0016	0.0250166	0.0193479			0.0381	0	0	0		0.0397	0	0	0
	0.1346	13.251		0.0952	15.5972			0.22925	2.09314	0.17415	1.5721		11.1579		14.0251					4	0.0392	0.0032	0.0500333	0.0386957	0.0376	0.0016	0.0250166	0.0193479			0.0346	0	0	0		0.0355	0	0	0
	0.1037	17.924		0.1068	17.8472			0.2322	2.12104	0.18345	1.66005		15.803		16.1872					5	0.0412	0.0052	0.0813041	0.0628806	0.0392	0.0032	0.0500333	0.0386957			0.036	0	0	0		0.0413	0	0	0
	0.1489	17.7443		0.0916	14.5694			0.20785	1.89078	0.2016	1.83168		15.8535		12.7378					6	0.0422	0.0062	0.0969395	0.074973	0.041	0.005	0.078177	0.0604621			0.0341	0	0	0		0.0358	0	0	0
	0.1073	15.032		0.1031	15.7917			0.2568	2.35366	0.16595	1.49456		12.6783		14.2971					7	0.0438	0.0078	0.121956	0.0943208	0.041	0.005	0.078177	0.0604621			0.0344	0	0	0		0.0318	0	0	0
																				8	0.0407	0.0047	0.0734864	0.0568344	0.0379	0.0019	0.0297073	0.0229756			0.0334	0	0	0		0.0327	0	0	0
																				9	0.043	0.007	0.109448	0.0846469	0.0418	0.0058	0.0906853	0.070136			0.0329	0	0	0		0.0326	0	0	0
																				10	0.0422	0.0062	0.0969395	0.074973	0.0444	0.0084	0.131337	0.101576			0.036	0.00290214	0.0601999	0.106554		0.0413	0.00931104	0.193141	0.34186
																				11	0.0514	0.0154	0.240785	0.186223	0.0623	0.0263	0.411211	0.318031			0.0607	0.03277	0.679757	1.20317		0.0554	0.0263611	0.546815	0.967863
TG	Model			Fenofibrate				Glucose	Model						Feno					12	0.0625	0.0265	0.414338	0.320449	0.1019	0.0659	1.03037	0.79689			0.0605	0.0325282	0.67474	1.19429		0.0418	0.00991566	0.205683	0.364059
	Abs	(mmol/L)		Abs	(mmol/L)				Abs				(mmol/L)		Abs				(mmol/L)	13	0.1186	0.0826	1.29148	0.998833	0.1904	0.1544	2.41411	1.86707			0.0411	0.0090692	0.188125	0.332981		0.037	0.00411137	0.0852831	0.150951
	0.1202	1.51552		0.1134	1.39914				0.2395	0.2461	0.2428	0.2428	6.28261		0.1738	0.1767	0.172	0.174167	4.09164	14	0.1928	0.1568	2.45163	1.89609	0.2562	0.2202	3.44291	2.66275			0.0385	0.00592521	0.122908	0.217547		0.0362	0.00314399	0.0652165	0.115433
	0.127	1.73448		0.0974	1.11379				0.4579	0.5024	0.4915	0.483933	13.7712		0.2577	0.2701	0.2146	0.247467	6.61054	15	0.2062	0.1702	2.66114	2.05813	0.2436	0.2076	3.24591	2.51039			0.037	0.00411137	0.0852831	0.150951		0.0351	0.00181384	0.0376249	0.0665961
	0.138	1.86724		0.1246	1.60086				0.2606	0.2398	0.2275	0.242633	6.27743		0.2554	0.2526	0.2788	0.262267	7.11913	16	0.1638	0.1278	1.9982	1.54541	0.1992	0.1632	2.5517	1.97348			0.038	0.0053206	0.110366	0.195349		0.0354	0.00217661	0.0451499	0.0799153
	0.1048	1.2319		0.104	1.28793				0.2346	0.2405	0.2396	0.238233	6.02397		0.1812	0.1919	0.1901	0.187733	4.49591	17	0.1604	0.1244	1.94504	1.5043	0.1715	0.1355	2.1186	1.63852			0.0377	0.00495783	0.102841	0.182029		0.0371	0.00423229	0.0877915	0.155391
	0.104	1.16897		0.0839	0.912069				0.214	0.2282	0.2274	0.2232	5.53268		0.1821	0.1819	0.1862	0.1834	4.34386	18	0.1841	0.1481	2.3156	1.79089	0.1864	0.1504	2.35156	1.8187			0.0406	0.00846458	0.175583	0.310782		0.0385	0.00592521	0.122908	0.217547
	0.1266	1.7069		0.1002	1.14828				0.2453	0.2541	0.2499	0.249767	6.40087		0.1523	0.1578	0.1594	0.1565	3.4	19	0.3192	0.2832	4.42794	3.42457	0.2236	0.1876	2.9332	2.26854			0.0428	0.0111249	0.230766	0.408456		0.038	0.0053206	0.110366	0.195349
	0.107	1.2965		0.0807	0.844828				0.2139	0.2234	0.2133	0.216867	5.32571		0.1951	0.1932	0.1938	0.194033	4.71696	20	0.3334	0.2974	4.64997	3.59628	0.2206	0.1846	2.88629	2.23226			0.0433	0.0117295	0.243308	0.430655		0.0375	0.00471598	0.0978248	0.17315
																				21	0.1919	0.1559	2.43756	1.88521	0.1483	0.1123	1.75585	1.35798			0.0397	0.00737628	0.153008	0.270824		0.0355	0.00229753	0.0476582	0.0843551
																				22	0.0872	0.0512	0.800532	0.619132	0.078	0.042	0.656687	0.507881			0.0367	0.0037486	0.0777582	0.137632		0.0351	0.00181384	0.0376249	0.0665961
																				23	0.0551	0.0191	0.298636	0.230965	0.0528	0.0168	0.262675	0.203153			0.0363	0.00126491	0.0262384	0.0464419		0.0357	0.00153938	0.0319316	0.056519
																				24	0.0441	0.0081	0.126647	0.0979486	0.0442	0.0082	0.12821	0.0991578			0.037	0.00011137	0.00231017	0.004089		0.0376	0.000836906	0.0173601	0.0307274
																				25	0.0422	0.0062	0.0969395	0.074973	0.0445	0.0085	0.132901	0.102786			0.0371	0.000232292	0.0048185	0.00852874		0.0377	0.000495783	0.0102841	0.0182029
																				26	0.0395	0.0035	0.0547239	0.0423235	0.0425	0.0065	0.10163	0.0786007			0.0375	0.000715983	0.0148518	0.0262877		0.0363	0.000326491	0.00677248	0.0119873
	Model					Fenofibrate														27	0.0418	0.0058	0.0906853	0.070136	0.0402	0.0042	0.0656687	0.0507881			0.0374	0.000836906	0.0173601	0.0307274		0.0376	0	0	0
	Abs	nmol/ml	mg/mL	umol/g.pro		Abs	nmol/ml	mg/mL	umol/g.pro											28	0.0379	0.0019	0.0297073	0.0229756	0.0404	0.0044	0.0687957	0.0532066			0.0387	0	0	0		0.0407	0	0	0
FFA	0.3282	1913.3	20.808	91.9502		0.2952	2044.89	16.6525	122.798
	0.3546	1818.16	17.661	102.948		0.3217	1938.04	18.7424	103.404												standard	0.0386	0.0378							standard	0.0399	0.0399
	0.3481	1840.83	17.8979	102.851		0.2693	2159.77	20.2552	106.628													0.3367	0.3409								0.188	0.1883
	0.2898	2067.93	20.0608	103.084		0.4515	1528.07	15.6744	97.4882													0.2981	0.3031	0.3006							0.1481	0.1484	0.14825
	0.2705	2154.19	18.6087	115.762		0.2468	2269.32	19.5687	115.967
	0.2488	2259.18	17.6063	128.317		0.2234	2394.5	21.0693	113.649
	0.366	1779.52	19.7995	89.8771		0.2574	2216.49	20.3827	108.743
average				104.97					109.811
sd				13.3603					8.4208
p value									0.434546
			BCA protein					BCA protein						BCA protein					BCA protein
Liver TG	Model					Fenofibrate						Model					Fenofibrate
	Abs	mmol/L	mg/mL	umol/gpro.		Abs	mmol/L	mg/mL	umol/gpro.		liver TC	Abs	mmol/L	mg/mL	umol/gpro.		Abs	mmol/L	mg/mL	umol/gpro.
	0.123	0.9699	17.8979	54.1906		0.14845	1.39548	16.6525	83.8004			0.0704333	0.728608	17.8979	40.7091		0.0834	0.977011	16.6525	58.6706
	0.1186	0.896321	15.6015	57.4511		0.1298	1.08361	20.2552	53.4981			0.0649667	0.623883	15.6015	39.9887		0.0809333	0.929757	20.2552	45.9022
	0.1021	0.620401	20.0608	30.9261		0.1281	1.05518	15.6744	67.3191			0.0712333	0.743934	20.0608	37.084		0.0802	0.915709	15.6744	58.4208
	0.1019	0.617057	18.6087	33.1595		0.13725	1.20819	19.5687	61.7413			0.0724	0.766284	18.6087	41.1787		0.0829	0.967433	19.5687	49.4379
	0.1014	0.608696	17.6063	34.5726		0.13615	1.1898	21.0693	56.4709			0.0783	0.87931	17.6063	49.9429		0.0883333	1.07152	21.0693	50.857
	0.1144	0.826087	19.7995	41.7226		0.1388	1.23411	20.3827	60.547			0.0803667	0.918902	19.7995	46.4103		0.0731333	0.780332	20.3827	38.284
average				42.0037					63.8961						42.5523					50.2621
sd				11.3435					10.8352						4.71727					7.75609
p value									0.0125361											0.142966

## Sheet: Gene expression
	GAPDH								GAPDH					GAPDH
		Model	Fenofibrate		GAPDH					Model	Fenofibrate				Model	fenofibrate
	CT	16.9132	14.8208			Model	Fenofibrate		CT	16.9861	15.6192			CT	16.9861	15.6192
		16.9334	14.5755			17.0468	14.6887			16.7239	15.781				16.7239	15.781
		16.8017	14.2327			16.6393	15.5292			17.0227	16.1391				17.0227	16.1391
		17.6538	16.4784			16.4029	15.2397			17.1739	15.5142				17.1739	15.5142
		17.32	16.7218			17.2117	15.4362			17.7023	15.6776				17.7023	15.6776
		17.8089	16.2946			16.9646	15.6309			17.4288	16.0696				17.4288	16.0696
		15.6732	15.9644			17.3053	15.9068			15.5815	15.5431				15.5815	15.5431
		15.7266	16.0332			15.8163	15.4678			15.623	15.6461				15.623	15.6461
		15.8173	16.2637			16.0167	15.4145			15.4202	15.9981				15.4202	15.9981
		15.8042	16.0307			15.6323	15.2905			15.5255	15.3633				15.5255	15.3633
		15.7509	15.582			15.4124	15.3574			15.3984	15.3742				15.3984	15.3742
		15.8758	16.0293			15.6755	15.5297			15.7035	15.5797				15.7035	15.5797
						15.5219	15.2899
	ACOX1	Model	Fenofibrate						cpt1a	Model	Fenofibrate			cpt2	Model	fenofibrate
	CT	16.9826	16.5774		PPARα	Model	Fenofibrate		CT	18.7014	17.8881			CT	19.3677	18.8286
		17.1507	16.7912		CT	19.0049	18.5084			18.3934	17.811				19.3032	18.8835
		17.4613	16.9754			19.2606	18.3949			18.7117	17.6343				20.256	18.4806
		17.8821	17.0165			18.7131	18.6511			18.7844	18.1286				19.1629	19.0621
		17.8781	16.87			20.6179	18.7569			19.5745	17.9641				19.3156	18.7743
		18.1449	17.4288			19.739	18.4264			19.127	17.8318				19.012	18.8067
		17.5363	16.3967			19.9298	18.8627			18.3328	18.166				19.1791	18.7348
		17.8255	15.7311			21.1701	19.2521			18.1863	17.9892				18.9735	18.7512
		18.1784	16.1901			19.709	19.1508			18.1745	18.0221				18.9996	18.586
		17.1676	17.0594			19.3503	19.245			17.9806	17.8003				19.2508	18.1604
		17.2905	15.7177			19.1316	18.628			18.7228	17.8333				19.2781	18.6914
		17.2415	16.0999			19.2003	18.947			17.9417	18.0159				19.0991	18.3489
						18.6881	18.6272
		Model	Fenofibrate
	GAPDH	19.9594	18.0534			Model	Fenofibrate			Model	Fenofibrate			Model	Fenofibrate
		19.9768	18.0303		GAPDH	16.2163	15.8664		GAPDH	18.4401	18.6634		GAPDH	18.4401	18.6634
		19.9727	18.0657			15.9913	15.6865			18.9037	18.7395			18.9037	18.7395
		19.1427	17.969			16.0122	15.8492			18.2389	18.8712			18.2389	18.8712
		19.2295	18.0472			17.1103	17.3646			18.1986	18.3619			18.1986	18.3619
		19.044	18.0337			18.2621	17.2971
		18.6056	18.941			17.379	16.9803
		18.6307	19.0021			17.0042	17.0519		SCD1	19.6151	18.6836		FAS	26.0893	24.4326
		18.5265	18.9896							19.9197	18.3774			26.0335	24.7643
										19.6822	18.5031			26.105	24.6845
		Model	Fenofibrate			Model	Fenofibrate			19.6013	18.5389			26.1562	24.7545
	SREBP-1c	26.1186	23.9714		PPARγ	23.4587	22.6113
		25.9841	23.9738			23.2799	22.7089
		25.9853	23.9321			23.5468	22.8499
		26.2402	25.0389			25.0785	23.9237
		26.233	24.9286			25.0392	23.6909
		26.0336	24.788			23.974	23.8488
		25.7715	25.0729			24.2976	24.036
		25.6401	25.2157
		25.6161	25.0769
