# Supplementary material for: Fenofibrate enhances lipid deposition via modulating PPARγ, SREBP-1c, and gut microbiota in ob/ob mice fed a high-fat diet
Source: Front Nutr. 2022 Sep 12;9:971581. doi: 10.3389/fnut.2022.971581 (PMC9511108; doi:10.3389/fnut.2022.971581)
Supplement: Supplementary file 1 [file Data_Sheet_1.ZIP › Supplementary data 2.csv]

Phylum	obFB1	obFB2	obFB3	obFB4	obFB5	obFB6	obFB7	obFB8	obMod1	obMod2	obMod3	obMod4	obMod5	obMod6	obMod7
p__Bacteroidetes	0.323286609	0.039399232	0.113777765	0.091854242	0.033109705	0.017816795	0.023189127	0.036719854	0.04432916	0.280565546	0.465040842	0.127300083	0.017722154	0.034629525	0.036862241
p__Chloroflexi	1.85E-05	0	0	2.93E-05	0	0	0	0	3.11E-05	0	0	0	0	1.66E-05	0
p__Deferribacteres	0.023971781	0.001828503	0.000959414	0.000674536	0.001772803	0.003727423	0.002721248	0.029404356	0.019089186	0.002017088	0.005824069	0.001199601	0.002305448	0.00337849	0.005222151
p__Deinococcus-Thermus	3.69E-05	0.000500337	0.00055239	2.93E-05	5.21E-05	2.88E-05	0	0	0.00040384	5.71E-05	0.000221167	2.03E-05	0.000313666	1.66E-05	5.59E-05
p__Epsilonbacteraeota	0.042513897	0.00110074	0.002398535	0.000513234	0.002276835	0.003295675	0.000921713	0.028396833	0.029371563	0.006279614	0.00325853	0.012971962	0.000768483	0.011228512	0.012119858
p__Firmicutes	0.436921713	0.855830286	0.560195953	0.771493511	0.398550473	0.529481183	0.570540299	0.552637631	0.426982697	0.453959011	0.333151485	0.553239941	0.414996393	0.573465602	0.448392862
p__Actinobacteria	0.013389477	0.025835562	0.062928829	0.012302955	0.001929227	0.001280852	0.002384749	0.00220122	0.001335777	0.197217941	0.003376486	0.034056483	0.001395816	0.007071644	0.001089112
p__Fusobacteria	0	0	0	0	0	0	0	0	1.55E-05	0	5.90E-05	0	0	0	1.40E-05
p__Patescibacteria	0.003619776	0.0018376	0.002732876	0.002184911	0.000851641	0.000820321	0.000512063	0.001215599	0.001025131	0.002683108	0.000884669	0.000386312	0.004281547	0.000513398	0.001591779
p__Proteobacteria	0.154209836	0.042901588	0.25106117	0.117779896	0.558624166	0.442483989	0.397843484	0.348931696	0.475567705	0.05227303	0.186901006	0.26986967	0.555487594	0.368272002	0.493744589
p__Synergistetes	0	2.73E-05	0	0	0	0	1.46E-05	0	0	3.81E-05	0	0	0	0	0
p__Tenericutes	0.001606737	0.030738861	0.004913362	0.002683481	0.000208565	0.000187091	1.46E-05	4.38E-05	0.00040384	0.004719225	1.47E-05	0.000345648	0.000454816	4.97E-05	8.38E-05
Others	0.000387833	0	0.000479707	0.000454579	0.002624444	0.000877887	0.001858056	0.000438054	0.001444503	0.000190291	0.000501312	0.000609967	0.002274082	0.001358021	0.000823815
Bacteroidetes/Firmicutes	0.739918844	0.046036268	0.203103511	0.11906029	0.083075313	0.033649534	0.040644152	0.066444722	0.103819571	0.618041583	1.395884045	0.230099228	0.042704357	0.060386404	0.082209697
Class	obFB1	obFB2	obFB3	obFB4	obFB5	obFB6	obFB7	obFB8	obMod1	obMod2	obMod3	obMod4	obMod5	obMod6	obMod7
c__Actinobacteria	0.000646389	0.000382075	0.000494244	4.40E-05	0	5.76E-05	4.39E-05	0.000175221	0.000155323	0.001065631	0.000221167	0.001219934	7.84E-05	0.00067901	8.38E-05
c__Alphaproteobacteria	0.000480174	0.000282008	0.000421561	0	0	4.32E-05	1.46E-05	0.00024093	0.000776615	0.001427185	0.000117956	0.000142326	0.000313666	0.000347786	0.00023737
c__Bacilli	0.006611631	0.00854211	0.003968485	0.001979617	0.003354422	0.000460531	0.000424281	0.002004096	0.003603492	0.008525052	0.00309634	0.009047842	0.001427182	0.020270942	0.00065626
c__Bacteroidia	0.323286609	0.039399232	0.113777765	0.091854242	0.033109705	0.017816795	0.023189127	0.036719854	0.04432916	0.280565546	0.465040842	0.127300083	0.017722154	0.034629525	0.036862241
c__Campylobacteria	0.042513897	0.00110074	0.002398535	0.000513234	0.002276835	0.003295675	0.000921713	0.028396833	0.029371563	0.006279614	0.00325853	0.012971962	0.000768483	0.011228512	0.012119858
c__Clostridia	0.357489796	0.78561032	0.440211071	0.745641176	0.382855951	0.526372598	0.568404266	0.545694479	0.412677456	0.230385721	0.313526584	0.38080231	0.412502745	0.496687755	0.444162082
c__Coriobacteriia	0.012743088	0.025435293	0.062434585	0.012258963	0.001929227	0.001223286	0.002340858	0.002025998	0.001164922	0.196152309	0.003155318	0.032836549	0.001317399	0.006376072	0.000977408
c__Deferribacteres	0.023971781	0.001828503	0.000959414	0.000674536	0.001772803	0.003727423	0.002721248	0.029404356	0.019089186	0.002017088	0.005824069	0.001199601	0.002305448	0.00337849	0.005222151
c__Deinococci	3.69E-05	0.000500337	0.00055239	2.93E-05	5.21E-05	2.88E-05	0	0	0.00040384	5.71E-05	0.000221167	2.03E-05	0.000313666	1.66E-05	5.59E-05
c__Deltaproteobacteria	0.152159861	0.041682586	0.248924294	0.116577462	0.557251112	0.441490969	0.396965663	0.347727049	0.474294057	0.048885844	0.186104804	0.264135982	0.554295662	0.366715246	0.492599626
c__Erysipelotrichia	0.072487857	0.061668759	0.115347715	0.023858054	0.011992492	0.002633662	0.001711753	0.004939056	0.010655152	0.214953093	0.016484327	0.163328792	0.001050783	0.0564241	0.003490743
c__Fusobacteriia	0	0	0	0	0	0	0	0	1.55E-05	0	5.90E-05	0	0	0	1.40E-05
c__Gammaproteobacteria	0.001569801	0.000936994	0.001715316	0.001202434	0.001373053	0.000949845	0.000863191	0.000963718	0.000497033	0.001960001	0.000678246	0.005591363	0.000878266	0.00120897	0.000907593
c__Mollicutes	0.001606737	0.030738861	0.004913362	0.002683481	0.000208565	0.000187091	1.46E-05	4.38E-05	0.00040384	0.004719225	1.47E-05	0.000345648	0.000454816	4.97E-05	8.38E-05
c__Negativicutes	1.85E-05	9.10E-06	1.45E-05	1.47E-05	3.48E-05	1.44E-05	0	0	4.66E-05	0	0	0	1.57E-05	0	4.19E-05
c__Saccharimonadia	0.003619776	0.001819406	0.002732876	0.002184911	0.000851641	0.000820321	0.000512063	0.001215599	0.001025131	0.002683108	0.000884669	0.000386312	0.004281547	0.000513398	0.001591779
Others	0.000701793	1.82E-05	0.001133853	0.000454579	0.002937291	0.000877887	0.001858056	0.000438054	0.001444503	0.000285437	0.000545546	0.000670964	0.002274082	0.001440827	0.000865704
Order	obFB1	obFB2	obFB3	obFB4	obFB5	obFB6	obFB7	obFB8	obMod1	obMod2	obMod3	obMod4	obMod5	obMod6	obMod7
o__Azospirillales	0	0	1.45E-05	0	0	0	0	0.000120465	1.55E-05	0	0	4.07E-05	0.00014115	0	0
o__Bacillales	0	1.82E-05	0	2.93E-05	1.74E-05	1.44E-05	0	1.10E-05	1.55E-05	0.000114175	4.42E-05	0	6.27E-05	3.31E-05	0
o__Bacteroidales	0.322732561	0.039171806	0.113530643	0.091736931	0.032988042	0.017788012	0.022969671	0.036533681	0.044204902	0.280337196	0.464598508	0.126791778	0.017533954	0.034530158	0.036778464
o__Betaproteobacteriales	0.000554047	0.000218329	0.000654146	0.000234621	8.69E-05	0.000172699	8.78E-05	0.000197124	0.000295114	0.001693593	0.000147445	0.004615416	0.0002823	0.000513398	0.000293222
o__Bifidobacteriales	0.000517111	0.000191038	0.000479707	2.93E-05	0	4.32E-05	2.93E-05	8.76E-05	0.000155323	0.000989515	0.000206423	0.001179269	0	0.000579643	0
o__Campylobacterales	0.042513897	0.00110074	0.002398535	0.000513234	0.002276835	0.003295675	0.000921713	0.028396833	0.029371563	0.006279614	0.00325853	0.012971962	0.000768483	0.011228512	0.012119858
o__Caulobacterales	9.23E-05	4.55E-05	0.000174439	0	0	0	0	3.29E-05	3.11E-05	1.90E-05	7.37E-05	8.13E-05	6.27E-05	3.31E-05	4.19E-05
o__Clostridiales	0.357489796	0.78561032	0.440211071	0.745641176	0.382855951	0.526372598	0.568404266	0.545694479	0.412677456	0.230385721	0.313526584	0.38080231	0.412502745	0.496687755	0.444162082
o__Coriobacteriales	0.012743088	0.025435293	0.062434585	0.012258963	0.001929227	0.001223286	0.002340858	0.002025998	0.001164922	0.196152309	0.003155318	0.032836549	0.001317399	0.006376072	0.000977408
o__Corynebacteriales	0	0.000154649	1.45E-05	0	0	1.44E-05	0	8.76E-05	0	3.81E-05	1.47E-05	0	0	0	0
o__Deferribacterales	0.023971781	0.001828503	0.000959414	0.000674536	0.001772803	0.003727423	0.002721248	0.029404356	0.019089186	0.002017088	0.005824069	0.001199601	0.002305448	0.00337849	0.005222151
o__Desulfovibrionales	0.152159861	0.041682586	0.248924294	0.116577462	0.557251112	0.441490969	0.396965663	0.347727049	0.474294057	0.048885844	0.186104804	0.264135982	0.554295662	0.366715246	0.492599626
o__Enterobacteriales	0.000997285	0.000554919	0.000872194	0.000953149	0.001268771	0.000762755	0.000775409	0.000580421	0.000170855	0.000190291	0.000501312	0.00091495	0.000439133	0.000579643	0.000600408
o__Erysipelotrichales	0.072487857	0.061668759	0.115347715	0.023858054	0.011992492	0.002633662	0.001711753	0.004939056	0.010655152	0.214953093	0.016484327	0.163328792	0.001050783	0.0564241	0.003490743
o__Flavobacteriales	0.000554047	0.000227426	0.000247122	0.000117311	6.95E-05	2.88E-05	0.000146304	0.000120465	0.000124258	0.00022835	0.00042759	0.000142326	0.00014115	9.94E-05	6.98E-05
o__Frankiales	0	0	0	0	0	0	0	0	0	0	0	0	1.57E-05	1.66E-05	2.79E-05
o__Fusobacteriales	0	0	0	0	0	0	0	0	1.55E-05	0	5.90E-05	0	0	0	1.40E-05
o__Lactobacillales	0.006611631	0.008523916	0.003968485	0.00195029	0.003337041	0.000446139	0.000424281	0.001993144	0.003587959	0.008410877	0.003052107	0.009047842	0.001364449	0.020237819	0.00065626
o__Micrococcales	0	0	0	1.47E-05	0	0	1.46E-05	0	0	3.81E-05	0	2.03E-05	4.70E-05	4.97E-05	2.79E-05
o__Microtrichales	0	0	0	0	0	0	0	0	1.55E-05	0	0	0	0	1.66E-05	2.79E-05
o__Mollicutes RF39	0.000443238	0.030738861	0.004913362	0.002683481	0.000208565	0.000187091	1.46E-05	4.38E-05	0.000357243	0.004719225	1.47E-05	0.000345648	0.000454816	4.97E-05	8.38E-05
o__Pseudomonadales	1.85E-05	0.000118261	5.81E-05	1.47E-05	1.74E-05	1.44E-05	0	0.000186173	1.55E-05	7.61E-05	2.95E-05	6.10E-05	0.000156833	6.62E-05	1.40E-05
o__Rhizobiales	0.000332428	0.000191038	0.000116293	0	0	1.44E-05	0	2.19E-05	1.55E-05	3.81E-05	2.95E-05	2.03E-05	3.14E-05	0.000231857	0.000153593
o__Rickettsiales	0	0	0	0	0	0	0	0	0.000714485	0.001293981	0	0	1.57E-05	3.31E-05	1.40E-05
o__Saccharimonadales	0.003619776	0.001819406	0.002732876	0.002184911	0.000851641	0.000820321	0.000512063	0.001215599	0.001025131	0.002683108	0.000884669	0.000386312	0.004281547	0.000513398	0.001591779
o__Selenomonadales	1.85E-05	9.10E-06	1.45E-05	1.47E-05	3.48E-05	1.44E-05	0	0	4.66E-05	0	0	0	1.57E-05	0	4.19E-05
o__Sphingomonadales	3.69E-05	1.82E-05	4.36E-05	0	0	1.44E-05	1.46E-05	0	0	5.71E-05	1.47E-05	0	1.57E-05	3.31E-05	1.40E-05
o__Thermales	3.69E-05	0.000500337	0.00055239	2.93E-05	5.21E-05	2.88E-05	0	0	0.00040384	5.71E-05	0.000221167	2.03E-05	0.000313666	1.66E-05	5.59E-05
Others	0.00073873	1.82E-05	0.001133853	0.000454579	0.002989433	0.000877887	0.001931208	0.000438054	0.001444503	0.000285437	0.000575035	0.000711628	0.002274082	0.001440827	0.000879667
Family	obFB1	obFB2	obFB3	obFB4	obFB5	obFB6	obFB7	obFB8	obMod1	obMod2	obMod3	obMod4	obMod5	obMod6	obMod7
f__Acidaminococcaceae	0	0	0	1.47E-05	1.74E-05	1.44E-05	0	0	4.66E-05	0	0	0	1.57E-05	0	0
f__Anaplasmataceae	0	0	0	0	0	0	0	0	0.000714485	0.001293981	0	0	1.57E-05	3.31E-05	1.40E-05
f__Atopobiaceae	0.011173288	0.023479432	0.056852541	0.003284698	0.00039975	0.000690797	0.001243581	0.000876107	0.000621292	0.193450172	0.001990505	0.031535287	4.70E-05	0.004753072	0
f__Azospirillaceae	0	0	1.45E-05	0	0	0	0	0.000120465	1.55E-05	0	0	4.07E-05	0.00014115	0	0
f__Bacteroidaceae	0.174691119	0.009542783	0.038507385	0.021497177	0.003458704	0.003266892	0.002516423	0.002299782	0.012627753	0.121862572	0.058358645	0.03202326	0.001348766	0.006276705	0.004398336
f__Barnesiellaceae	0	3.64E-05	1.45E-05	0.000117311	1.74E-05	5.76E-05	2.93E-05	6.57E-05	0	3.81E-05	0	2.03E-05	3.14E-05	3.31E-05	9.77E-05
f__Bifidobacteriaceae	0.000517111	0.000191038	0.000479707	2.93E-05	0	4.32E-05	2.93E-05	8.76E-05	0.000155323	0.000989515	0.000206423	0.001179269	0	0.000579643	0
f__Burkholderiaceae	0.000554047	0.000218329	0.000654146	0.000234621	8.69E-05	0.000158308	8.78E-05	0.000197124	0.000279581	0.001693593	0.0001327	0.004615416	0.0002823	0.000480276	0.000293222
f__Caulobacteraceae	9.23E-05	4.55E-05	0.000174439	0	0	0	0	3.29E-05	3.11E-05	1.90E-05	7.37E-05	8.13E-05	6.27E-05	3.31E-05	4.19E-05
f__Christensenellaceae	0.000258555	0.000500337	0.000145366	0.000395923	0.000208565	8.63E-05	0.000263347	0.000262832	0.000372775	0.000190291	0.00029489	0.000243987	0.000219567	0.000397469	6.98E-05
f__Clostridiaceae 1	0.000332428	0.000973382	0.000188975	0.000513234	0.000764739	0.00027344	8.78E-05	0.000339492	0.000481501	0.000418641	0.000516057	0.000426977	1.57E-05	0.000745255	9.77E-05
f__Clostridiales vadinBB60 group	0.001126563	9.10E-06	0.00055239	0.000615881	0.000104283	0.000244657	0.000204825	0.004446245	0.001879407	0	0.001164814	0.00018299	6.27E-05	8.28E-05	0.000181519
f__Deferribacteraceae	0.023971781	0.001828503	0.000959414	0.000674536	0.001772803	0.003727423	0.002721248	0.029404356	0.019089186	0.002017088	0.005824069	0.001199601	0.002305448	0.00337849	0.005222151
f__Desulfovibrionaceae	0.152159861	0.041682586	0.248924294	0.116577462	0.557251112	0.441490969	0.396965663	0.347727049	0.474294057	0.048885844	0.186104804	0.264135982	0.554295662	0.366715246	0.492599626
f__Eggerthellaceae	0.001569801	0.001955861	0.005552971	0.008974265	0.001529477	0.000532489	0.001097277	0.001149891	0.00054363	0.002702137	0.001164814	0.001301263	0.001270349	0.001623	0.000977408
f__Enterobacteriaceae	0.000997285	0.000554919	0.000872194	0.000953149	0.001268771	0.000762755	0.000775409	0.000580421	0.000170855	0.000190291	0.000501312	0.00091495	0.000439133	0.000579643	0.000600408
f__Enterococcaceae	5.54E-05	6.37E-05	0	0.000161302	0	1.44E-05	0	0	0	3.81E-05	1.47E-05	4.07E-05	6.27E-05	0.00013249	1.40E-05
f__Erysipelotrichaceae	0.072487857	0.061668759	0.115347715	0.023858054	0.011992492	0.002633662	0.001711753	0.004939056	0.010655152	0.214953093	0.016484327	0.163328792	0.001050783	0.0564241	0.003490743
f__Family XIII	0.001772951	0.00443935	0.001555413	0.002991422	0.001911846	0.001928474	0.000716888	0.000821351	0.001630891	0.001008544	0.00846333	0.003822459	0.000690066	0.002815409	0.000628334
f__Flavobacteriaceae	0.000554047	0.000227426	0.000247122	0.000117311	6.95E-05	2.88E-05	0.000146304	0.000120465	0.000124258	0.00022835	0.00042759	0.000142326	0.00014115	9.94E-05	6.98E-05
f__Fusobacteriaceae	0	0	0	0	0	0	0	0	1.55E-05	0	5.90E-05	0	0	0	1.40E-05
f__Helicobacteraceae	0.042513897	0.00110074	0.002398535	0.000513234	0.002276835	0.003295675	0.000921713	0.028396833	0.029371563	0.006279614	0.00325853	0.012971962	0.000768483	0.011228512	0.012119858
f__Lachnospiraceae	0.197794892	0.640276186	0.348121875	0.629254344	0.239345801	0.414190113	0.374186186	0.420564432	0.264794508	0.174040456	0.219795936	0.314437916	0.274285625	0.402520619	0.245287498
f__Lactobacillaceae	0.006353076	0.008251005	0.003314339	0.001598358	0.0032849	0.000374181	0.000351129	0.001730312	0.003572427	0.00812544	0.002624517	0.008742858	0.001238982	0.019890033	0.000642297
f__Marinifilaceae	0.001569801	0.000118261	0.000407024	1.47E-05	0.004240823	0.002604879	0.003555178	0.003362062	0.003556895	0.000932428	0.017324762	0.003517476	0.003481698	0.002467623	0.007274707
f__Micrococcaceae	0	0	0	1.47E-05	0	0	0	0	0	3.81E-05	0	0	4.70E-05	4.97E-05	1.40E-05
f__Moraxellaceae	1.85E-05	0.000118261	1.45E-05	0	1.74E-05	0	0	0.000120465	0	5.71E-05	1.47E-05	0	4.70E-05	6.62E-05	1.40E-05
f__Muribaculaceae	0.084806176	0.018530648	0.050529131	0.037744703	0.007473582	0.001741383	0.00684701	0.002683079	0.007735081	0.08894217	0.087051399	0.065063132	0.002477965	0.008512471	0.002541261
f__Nocardiaceae	0	0.000154649	1.45E-05	0	0	1.44E-05	0	8.76E-05	0	1.90E-05	1.47E-05	0	0	0	0
f__Peptococcaceae	0.005374259	0.008560304	0.003532387	0.01060195	0.002259455	0.005540764	0.003701482	0.003318257	0.003013265	0.002683108	0.006428592	0.001992558	0.00500298	0.004951807	0.002234075
f__Peptostreptococcaceae	0.002474745	0.001237196	0.012036283	0.003108732	0.001147108	0.000618839	0.000672997	0.000580421	0.001009599	0.002397671	0.001105836	0.001382592	0.000345033	0.002600113	0.001480075
f__Pleomorphomonadaceae	0.00031396	0.000181941	8.72E-05	0	0	0	0	0	0	0	0	0	0	0.000215296	2.79E-05
f__Prevotellaceae	0	0.000318396	0	0	5.21E-05	0.000115133	2.93E-05	4.38E-05	0.000170855	0.00131301	4.42E-05	0.00036598	1.57E-05	1.66E-05	1.40E-05
f__Pseudomonadaceae	0	0	4.36E-05	1.47E-05	0	1.44E-05	0	6.57E-05	1.55E-05	1.90E-05	1.47E-05	6.10E-05	0.000109783	0	0
f__Rhizobiaceae	0	0	1.45E-05	0	0	0	0	0	1.55E-05	0	0	0	1.57E-05	1.66E-05	2.79E-05
f__Rhizobiales Incertae Sedis	1.85E-05	9.10E-06	1.45E-05	0	0	0	0	0	0	3.81E-05	2.95E-05	2.03E-05	1.57E-05	0	9.77E-05
f__Rhodobacteraceae	1.85E-05	0	0	0	0	1.44E-05	0	1.10E-05	0	1.90E-05	0	0	1.57E-05	0	1.40E-05
f__Rhodospirillaceae	0	2.73E-05	4.36E-05	0	0	0	0	3.29E-05	0	0	0	0	0	1.66E-05	0
f__Rikenellaceae	0.055552478	0.007141168	0.021732178	0.002654154	0.016945912	0.009426495	0.009056195	0.026918402	0.017846603	0.04854332	0.263424847	0.022101133	0.010021643	0.016114074	0.021810159
f__Ruminococcaceae	0.147081094	0.129314266	0.073395162	0.097323851	0.133672831	0.100971433	0.182294334	0.115021957	0.137755895	0.048638465	0.07431217	0.055913629	0.129136476	0.080901593	0.190426988
f__Saccharimonadaceae	0.00336122	0.001755727	0.002732876	0.002184911	0.000851641	0.000820321	0.000512063	0.001215599	0.001025131	0.002683108	0.000884669	0.000386312	0.004281547	0.000513398	0.001368371
f__Sphingomonadaceae	3.69E-05	1.82E-05	4.36E-05	0	0	1.44E-05	1.46E-05	0	0	5.71E-05	1.47E-05	0	1.57E-05	3.31E-05	1.40E-05
f__Staphylococcaceae	0	1.82E-05	0	2.93E-05	1.74E-05	1.44E-05	0	1.10E-05	1.55E-05	0.000114175	4.42E-05	0	6.27E-05	0	0
f__Streptococcaceae	0.000203151	0.000209232	0.000654146	0.00019063	5.21E-05	5.76E-05	7.32E-05	0.000262832	1.55E-05	0.000247379	0.000412845	0.000264319	6.27E-05	0.000215296	0
f__Tannerellaceae	0.005485068	0.003484162	0.002180486	0.029708923	0.000782119	0.000575664	0.000892452	0.001095134	0.002267715	0.018325056	0.038320899	0.003578472	0.000156833	0.000993674	0.000460778
f__Thermaceae	3.69E-05	0.000500337	0.00055239	2.93E-05	5.21E-05	2.88E-05	0	0	0.00040384	5.71E-05	0.000221167	2.03E-05	0.000313666	1.66E-05	5.59E-05
f__Veillonellaceae	1.85E-05	9.10E-06	1.45E-05	0	1.74E-05	0	0	0	0	0	0	0	0	0	4.19E-05
f__uncultured bacterium	1.85E-05	0	0.000130829	2.93E-05	0.000104283	0.000187091	1.46E-05	4.38E-05	0.00020192	0.00043767	0	0	0.000250933	3.31E-05	8.38E-05
Others	0.003176538	0.031120936	0.006759507	0.003973898	0.006535039	0.003396416	0.008251525	0.000788497	0.003370507	0.00593709	0.002860429	0.003578472	0.005222546	0.003146633	0.004873077
Genus	obFB1	obFB2	obFB3	obFB4	obFB5	obFB6	obFB7	obFB8	obMod1	obMod2	obMod3	obMod4	obMod5	obMod6	obMod7
g__Acetatifactor	0.000277024	0.000600404	0.000319805	0.000249285	8.69E-05	0.002029215	0.000190195	0.001774118	0.000714485	1.90E-05	0.000176934	0.001687575	9.41E-05	3.31E-05	4.19E-05
g__Acinetobacter	1.85E-05	0.000118261	1.45E-05	0	1.74E-05	0	0	0.000120465	0	5.71E-05	1.47E-05	0	4.70E-05	6.62E-05	1.40E-05
g__Actinomyces	0	9.10E-06	0	0	0	0	0	0	0	0	0	0	0	0	0
g__Alistipes	0.025523113	0.005048851	0.006933946	0.002038273	0.002589683	0.002000432	0.00162397	0.007435962	0.00820105	0.034062149	0.039869069	0.009454486	0.004516797	0.008131562	0.00409115
g__Allobaculum	0.001034222	0	0	0	1.74E-05	1.44E-05	1.46E-05	0.000131416	0.00257836	0.12738102	0.002447583	0.119655165	3.14E-05	0.010417012	1.40E-05
g__Anaerotruncus	0.006168393	0.000936994	0.007311897	0.047833419	0.009229004	0.009368929	0.003964829	0.00106228	0.00487714	0.002093205	0.003302763	0.004595084	0.005787146	0.005216786	0.003016002
g__Anaerovorax	0.000147746	2.73E-05	2.91E-05	0.000131974	1.74E-05	0	0	0	0.000372775	3.81E-05	2.95E-05	8.13E-05	0	6.62E-05	4.19E-05
g__Aquabacterium	0.000258555	0.000145552	0.000494244	0	0	1.44E-05	1.46E-05	0	0.000124258	0.000171262	0	0.000121993	4.70E-05	4.97E-05	4.19E-05
g__Arsenophonus	0.000849539	0.000436657	0.000814048	0.000865166	0.00125139	0.000733971	0.000731518	0.000558519	0	0	0.000324379	0.000691296	0.0003764	0.000529959	0.000600408
g__Asticcacaulis	9.23E-05	3.64E-05	0.000101756	0	0	0	0	0	3.11E-05	0	2.95E-05	6.10E-05	3.14E-05	3.31E-05	4.19E-05
g__Bacteroides	0.174691119	0.009542783	0.038507385	0.021497177	0.003458704	0.003266892	0.002516423	0.002299782	0.012627753	0.121862572	0.058358645	0.03202326	0.001348766	0.006276705	0.004398336
g__Bifidobacterium	0.000517111	0.000191038	0.000479707	2.93E-05	0	4.32E-05	2.93E-05	8.76E-05	0.000155323	0.000989515	0.000206423	0.001179269	0	0.000579643	0
g__Bilophila	0.000701793	0.001228099	0.000334341	0.002991422	0.000955923	0.00027344	0.000307238	0.000635178	0.001040664	0.000247379	0.000928902	0.000487973	0.000407766	0.000430592	0.000251333
g__Blautia	0.06982843	0.191874534	0.194135946	0.274154997	0.049221357	0.077844139	0.061959591	0.017193609	0.041502283	0.086734791	0.110598331	0.198137568	0.059612308	0.097678116	0.117247061
g__Butyricicoccus	7.39E-05	0.000109164	1.45E-05	1.47E-05	8.69E-05	7.20E-05	0	7.67E-05	0.000155323	9.51E-05	0	0	9.41E-05	4.97E-05	4.19E-05
g__CHKCI001	0	0	0	0	0	1.44E-05	1.46E-05	0	1.55E-05	0	0	2.03E-05	4.70E-05	0	1.40E-05
g__Candidatus Saccharimonas	0.00336122	0.001755727	0.002732876	0.002184911	0.000851641	0.000820321	0.000512063	0.001215599	0.001025131	0.002683108	0.000884669	0.000386312	0.004281547	0.000513398	0.001368371
g__Christensenellaceae R-7 group	9.23E-05	1.82E-05	1.45E-05	0	5.21E-05	1.44E-05	4.39E-05	0	4.66E-05	5.71E-05	0	0.000223655	0	4.97E-05	0
g__Clostridium sensu stricto 1	0.000332428	0.000973382	0.000188975	0.000513234	0.000764739	0.00027344	8.78E-05	0.000339492	0.000481501	0.000418641	0.000516057	0.000426977	1.57E-05	0.000745255	9.77E-05
g__Coriobacteriaceae UCG-002	0.011080946	0.02284264	0.056590883	0.003196715	0.000382369	0.000690797	0.001228951	0.000876107	0.000605759	0.193145706	0.001990505	0.031352297	3.14E-05	0.004653705	0
g__Cupriavidus	0.000258555	0	4.36E-05	0.000146638	6.95E-05	0.000129524	5.85E-05	0.000131416	1.55E-05	0.000152233	0	0.000243987	3.14E-05	0.000231857	0.000223408
g__Desulfovibrio	0.027480747	0.018066699	0.039437725	0.044885989	0.019622497	0.007109448	0.016546942	0.009494815	0.008232115	0.01274952	0.017988263	0.012443324	0.015840156	0.042164884	0.014060711
g__Dubosiella	0.004561656	0.007059294	0.018737644	0.000366596	0.002398498	0.000762755	0.000833931	0.001785069	4.66E-05	0.003101749	0.001636637	0.000975947	4.70E-05	0.001672684	0.000586445
g__Enterobacter	5.54E-05	0	0	0	0	0	1.46E-05	2.19E-05	0.000124258	0	0	2.03E-05	0	1.66E-05	0
g__Enterococcus	5.54E-05	6.37E-05	0	0.000146638	0	1.44E-05	0	0	0	3.81E-05	1.47E-05	4.07E-05	6.27E-05	0.00013249	1.40E-05
g__Enterorhabdus	0.001422055	0.001792115	0.00526224	0.008930273	0.001494716	0.000518097	0.001053386	0.00113894	0.000528098	0.002283496	0.001046858	0.000975947	0.001238982	0.001589878	0.000977408
g__Erysipelatoclostridium	0.005558941	0.001737533	0	0.020529364	1.74E-05	2.88E-05	0	0	9.32E-05	0.001427185	0.003111085	0.001565582	0.000360716	0.000198735	4.19E-05
g__Escherichia-Shigella	9.23E-05	0.000118261	1.45E-05	8.80E-05	1.74E-05	2.88E-05	1.46E-05	0	4.66E-05	0.000190291	0.000176934	0.000121993	3.14E-05	3.31E-05	0
g__Faecalibacterium	7.39E-05	2.73E-05	1.45E-05	1.47E-05	1.74E-05	8.63E-05	0.000117043	1.10E-05	1.55E-05	1.90E-05	0.000117956	0	3.14E-05	0	4.19E-05
g__Faecalibaculum	0.013130921	0.007759766	0.061126294	0.002111592	0.009124722	0.001050586	0.000438911	0.00130321	0.002407505	0.026926224	0.00269824	0.011020068	0.000439133	0.016412176	0.001256667
g__Family XIII AD3011 group	0	0.002256063	0.000159902	0	0.000782119	0.000978628	0.000117043	4.38E-05	0.000621292	0.000513787	0.005617646	0.002399203	0	0.001010235	5.59E-05
g__Family XIII UCG-001	0.000277024	0.000500337	0.000188975	0.000527898	0.00039975	0.000100741	0.000175564	9.86E-05	0.000232984	1.90E-05	0.000634013	0.000223655	0.000109783	0.000149051	0.000181519
g__Fusobacterium	0	0	0	0	0	0	0	0	1.55E-05	0	5.90E-05	0	0	0	1.40E-05
g__GCA-900066225	0.003822926	0.00318396	0.000625073	0.001657013	0.000173804	0.000575664	0.000190195	0.000766594	0.002671554	0.001160777	0.004674	0.000833621	0.000784166	0.001010235	0.004663632
g__GCA-900066575	0.001237372	0.002365228	0.000392487	0.014663832	0.000278087	0.001338418	0.002165294	0.001938388	0.001786214	7.61E-05	0.00056029	0.000508306	0.002979831	0.000977112	0.000628334
g__Gordonibacter	0	0	0	0	0	0	0	0	1.55E-05	9.51E-05	1.47E-05	0.000203322	0	1.66E-05	0
g__Harryflintia	0.000369365	0.000227426	0.000334341	0.000659872	0.000695217	0.000158308	0.000848561	0.000109513	0.001118325	0.001027573	0.001636637	0.000101661	0.000266616	0.000364347	0.000307185
g__Helicobacter	0.042513897	0.00110074	0.002398535	0.000513234	0.002276835	0.003295675	0.000921713	0.028396833	0.029371563	0.006279614	0.00325853	0.012971962	0.000768483	0.011228512	0.012119858
g__Ileibacterium	0.048146712	0.044748285	0.035454704	0.000777183	0.000382369	0.000748363	0.000424281	0.001719361	0.005529496	0.055013225	0.006236914	0.029522396	0.000156833	0.027657249	0.001535927
g__Intestinimonas	0.015384047	0.013145207	0.008925456	0.003167388	0.01602475	0.01785997	0.02291115	0.012254553	0.021605418	0.003900972	0.006472826	0.007075616	0.027931997	0.006326389	0.015917786
g__Lachnoclostridium	0.000480174	0.005012463	0.000174439	0.000469243	0.00039975	0.000690797	0.000321868	0.000153319	0.000590227	0.002112234	0.000147445	8.13E-05	0.002917098	0.00256699	0.000265296
g__Lachnospiraceae FCS020 group	0.000387833	0.000591307	0	0	0	0.000244657	0.000102413	8.76E-05	9.32E-05	0	0	0	0.000172517	0.000149051	0
g__Lachnospiraceae NK4A136 group	0.034166251	0.153048414	0.029669148	0.110521299	0.012566046	0.020004317	0.012728417	0.171662304	0.036034917	0.011493597	0.003229041	0.017221398	0.013221041	0.014871982	0.015666453
g__Lachnospiraceae NK4B4 group	0.000387833	0.00049124	0.000101756	0.001701004	0.000330228	1.44E-05	0	0.00106228	0.000683421	0.000266408	0.000221167	6.10E-05	3.14E-05	3.31E-05	0.000418889
g__Lachnospiraceae UCG-006	0.006186862	0.001728435	0.001380975	0.009560818	0.003267519	0.003885731	0.008529502	0.00203695	0.005948868	0.000627961	0.002993129	0.001809568	0.016937988	0.005349276	0.001466112
g__Lactobacillus	0.006353076	0.008251005	0.003314339	0.001598358	0.0032849	0.000374181	0.000351129	0.001730312	0.003572427	0.00812544	0.002624517	0.008742858	0.001238982	0.019890033	0.000642297
g__Lactococcus	0	0	1.45E-05	0	0	0	1.46E-05	1.10E-05	0	0	1.47E-05	4.07E-05	1.57E-05	0	0
g__Marvinbryantia	7.39E-05	0	0	0.000102647	0	0	4.39E-05	0	0	3.81E-05	0.0001327	2.03E-05	1.57E-05	1.66E-05	0
g__Mucispirillum	0.023971781	0.001828503	0.000959414	0.000674536	0.001772803	0.003727423	0.002721248	0.029404356	0.019089186	0.002017088	0.005824069	0.001199601	0.002305448	0.00337849	0.005222151
g__Negativibacillus	0.000369365	0.002301548	0.000159902	0.002434196	6.95E-05	0.00071958	8.78E-05	0.000186173	0.002329844	0.000608932	0.000899413	0.000264319	1.57E-05	0.000298102	0.000628334
g__Neisseria	0	0	0	0	0	1.44E-05	0	0	1.55E-05	0	1.47E-05	0	0	1.66E-05	0
g__Niveispirillum	0	0	1.45E-05	0	0	0	0	0.000120465	1.55E-05	0	0	0	0	0	0
g__Nocardioides	0	0	0	0	0	0	0	0	0	0	0	0	1.57E-05	1.66E-05	1.40E-05
g__Novispirillum	0	2.73E-05	4.36E-05	0	0	0	0	3.29E-05	0	0	0	0	0	1.66E-05	0
g__Novosphingobium	0	9.10E-06	4.36E-05	0	0	0	0	0	0	1.90E-05	0	0	0	0	0
g__Odoribacter	0.001569801	0.000118261	0.000407024	1.47E-05	0.004240823	0.002604879	0.003555178	0.003362062	0.003556895	0.000932428	0.017324762	0.003517476	0.003481698	0.002467623	0.007274707
g__Olsenella	0	0	0	1.47E-05	1.74E-05	0	1.46E-05	0	1.55E-05	0	0	0	1.57E-05	1.66E-05	0
g__Oscillibacter	0.016178182	0.010143187	0.003924875	0.003915243	0.00491866	0.007325322	0.008880631	0.013930109	0.017924265	0.002549904	0.006561293	0.003639469	0.018239704	0.010698553	0.015317378
g__Papillibacter	5.54E-05	0	8.72E-05	0	0	0	0	0.000273784	0.000170855	7.61E-05	4.42E-05	0.000101661	0.000156833	3.31E-05	5.59E-05
g__Parabacteroides	0.005485068	0.003484162	0.002180486	0.029708923	0.000782119	0.000575664	0.000892452	0.001095134	0.002267715	0.018325056	0.038320899	0.003537808	0.000156833	0.000993674	0.000460778
g__Parapusillimonas	0	0	0	0	0	0	0	0	0	0	0	0.00018299	0	0	0
g__Parasutterella	0	0	2.91E-05	4.40E-05	1.74E-05	1.44E-05	0	0	0.000124258	0.001370098	0.000117956	0.002988838	0	6.62E-05	0
g__Parvibacter	7.39E-05	0.000154649	0.000101756	0	0	1.44E-05	0	0	0	0.000266408	8.85E-05	0.000101661	0	0	0
g__Paucibacter	3.69E-05	3.64E-05	5.81E-05	0	0	0	0	0	0	0	0	0	0	0	2.79E-05
g__Pelomonas	0	9.10E-06	0	2.93E-05	0	0	0	2.19E-05	0	0	0	0.000609967	1.57E-05	3.31E-05	0
g__Peptococcus	0.000369365	0.000127358	4.36E-05	0.000615881	0.000191185	0.000777146	0.000336498	0.000854205	0.000155323	0	2.95E-05	6.10E-05	0.00032935	0.000115929	0.000404926
g__Phascolarctobacterium	0	0	0	1.47E-05	1.74E-05	1.44E-05	0	0	4.66E-05	0	0	0	1.57E-05	0	0
g__Proteus	0	0	4.36E-05	0	0	0	1.46E-05	0	0	0	0	8.13E-05	3.14E-05	0	0
g__Pseudarthrobacter	0	0	0	1.47E-05	0	0	0	0	0	3.81E-05	0	0	4.70E-05	4.97E-05	1.40E-05
g__Pseudomonas	0	0	4.36E-05	1.47E-05	0	1.44E-05	0	6.57E-05	1.55E-05	1.90E-05	1.47E-05	6.10E-05	0.000109783	0	0
g__Rhodococcus	0	0.000154649	1.45E-05	0	0	1.44E-05	0	8.76E-05	0	1.90E-05	1.47E-05	0	0	0	0
g__Rikenella	0.029900087	0.002055929	0.014725549	0.000527898	0.014338849	0.007382888	0.007402964	0.019449585	0.007238048	0.01427185	0.016867683	0.002297542	0.005316646	0.00796595	0.017691083
g__Rikenellaceae RC9 gut group	0.000110809	1.82E-05	2.91E-05	1.47E-05	0	4.32E-05	2.93E-05	3.29E-05	0.002407505	0.000171262	0.206658606	0.010288108	7.84E-05	1.66E-05	1.40E-05
g__Romboutsia	0.002474745	0.001237196	0.012036283	0.003108732	0.001147108	0.000618839	0.000672997	0.000580421	0.001009599	0.002397671	0.001105836	0.001382592	0.000345033	0.002600113	0.001480075
g__Roseburia	0.009012503	0.01289049	0.021921154	0.021027935	0.006395996	0.028452184	0.025998157	0.01173984	0.001413439	0.015223307	0.013019374	0.00392412	0.023619083	0.009638634	0.005110447
g__Ruminiclostridium	0.00241934	0.00033659	0.000290731	0.000131974	0.001077586	0.000690797	0.003379614	0.003132084	0.004317977	0.000247379	0.00085518	0.002439867	0.001364449	0.000331225	0.000446815
g__Ruminiclostridium 5	0.001662142	0.004994269	0.000305268	2.93E-05	3.48E-05	0.000690797	0.000292607	0.000832302	0.00034171	0.000342524	0.000707735	0.001748572	0.000752799	0.000712133	0.00013963
g__Ruminiclostridium 9	0.002511681	0.000873315	0.002253169	0.003695286	0.002415879	0.001007412	0.002033621	0.001215599	0.001413439	0.001217865	0.001754593	0.000650631	0.001960415	0.001308337	0.003183557
g__Ruminococcaceae NK4A214 group	0.000203151	0.000118261	0.000101756	0.000249285	8.69E-05	4.32E-05	4.39E-05	0.000131416	0.000170855	9.51E-05	0.000501312	0.000142326	0.000219567	6.62E-05	5.59E-05
g__Ruminococcaceae UCG-004	0.006279203	0.008059968	0.00470985	0.002228902	0.005387931	0.005166583	0.004901172	0.004095802	0.006259514	0.000951457	0.003833564	0.003842791	0.003983564	0.005862674	0.005138373
g__Ruminococcaceae UCG-005	7.39E-05	0	4.36E-05	1.47E-05	3.48E-05	2.88E-05	1.46E-05	0.000186173	0.00020192	9.51E-05	7.37E-05	2.03E-05	0.000109783	0.00013249	8.38E-05
g__Ruminococcaceae UCG-009	0.003102665	0.00150101	0.000319805	1.47E-05	0.000747358	0.000777146	0.001141168	0.000799448	0.001568761	9.51E-05	0.000206423	2.03E-05	0.0005646	0.001159286	0.001815186
g__Ruminococcaceae UCG-010	0.003545903	0.001537398	0.000610536	0.000234621	6.95E-05	0.000215874	8.78E-05	0.000251881	0.000481501	0.002835341	0.004172687	0.005347376	0	0.00107648	0
g__Ruminococcaceae UCG-013	0.000572516	7.28E-05	0.000261658	0.000615881	0	2.88E-05	0	0.000350443	0.000108726	0	1.47E-05	0.000386312	0	0.000430592	0.000125667
g__Ruminococcaceae UCG-014	0.000387833	5.46E-05	0.001279219	0.00696532	0.001129727	0.000417356	1.46E-05	0.003515381	0.00094747	0.004129322	5.90E-05	0	0.000345033	0.002037031	0.000293222
g__Sellimonas	1.85E-05	0	0	0	1.74E-05	1.44E-05	2.93E-05	0	0	0	0	0	1.57E-05	1.66E-05	0
g__Shuttleworthia	5.54E-05	1.82E-05	0	0	1.74E-05	0	5.85E-05	1.10E-05	1.55E-05	0	0	2.03E-05	0	1.66E-05	1.40E-05
g__Sphingobium	0	0	0	0	0	1.44E-05	1.46E-05	0	0	0	0	0	1.57E-05	3.31E-05	0
g__Sphingomonas	3.69E-05	9.10E-06	0	0	0	0	0	0	0	3.81E-05	1.47E-05	0	0	0	1.40E-05
g__Staphylococcus	0	1.82E-05	0	2.93E-05	1.74E-05	1.44E-05	0	1.10E-05	1.55E-05	0.000114175	4.42E-05	0	6.27E-05	0	0
g__Streptococcus	0.000203151	0.000209232	0.000639609	0.00019063	5.21E-05	5.76E-05	5.85E-05	0.000251881	1.55E-05	0.000247379	0.000398101	0.000223655	4.70E-05	0.000215296	0
g__Subdoligranulum	0	9.10E-06	2.91E-05	1.47E-05	0	2.88E-05	5.85E-05	2.19E-05	3.11E-05	3.81E-05	1.47E-05	0	0	4.97E-05	1.40E-05
g__Thermus	3.69E-05	0.000500337	0.00055239	2.93E-05	5.21E-05	2.88E-05	0	0	0.00040384	5.71E-05	0.000221167	2.03E-05	0.000313666	1.66E-05	5.59E-05
g__Turicibacter	1.85E-05	0	2.91E-05	7.33E-05	5.21E-05	0	0	0	0	0	1.47E-05	0	0	0	4.19E-05
g__Tyzzerella	0.001532864	0.000218329	0.000101756	0.00049857	0.000347608	0.000215874	0.000541323	0.000383297	0.000683421	0.000171262	2.95E-05	0.000101661	0.000580283	0.000165612	0.000572482
g__UBA1819	0.000184682	4.55E-05	0	0	0.000139043	0.000302224	0.000190195	0.000153319	7.77E-05	0.000114175	1.47E-05	6.10E-05	0.000109783	4.97E-05	0
g__[Eubacterium] brachy group	0.00073873	0.001191711	0.000668682	0.000777183	0.000156424	0.000676405	8.78E-05	0.00056947	0.000108726	3.81E-05	0.000339123	0.000325316	0.000297983	0.000380908	6.98E-05
g__[Eubacterium] coprostanoligenes group	1.85E-05	0	0	0	0	0	1.46E-05	0	0	3.81E-05	0	2.03E-05	0	0	4.19E-05
g__[Eubacterium] fissicatena group	0	0	0	0	0.000139043	0.002561704	0.000321868	1.10E-05	0	0.000818253	0.00056029	0.000426977	0	0	0
g__[Eubacterium] nodatum group	0.000554047	0.00042756	0.000116293	0.00087983	0.000504032	8.63E-05	0.000146304	2.19E-05	0.00020192	0.000361554	0.001695615	0.000508306	0.000172517	0.001010235	0.000195482
g__[Eubacterium] ventriosum group	0	0.000800539	0.000101756	0.000219957	0.000225945	0.000172699	0.000204825	9.86E-05	1.55E-05	0.000152233	0.0001327	0	0.00014115	0.000281541	2.79E-05
g__[Eubacterium] xylanophilum group	0	0	0	0	0	0	0	0	0	0	0	0	3.14E-05	0.001192408	0
g__[Ruminococcus] torques group	0.000129278	1.82E-05	0	7.33E-05	8.69E-05	4.32E-05	5.85E-05	7.67E-05	4.66E-05	7.61E-05	4.42E-05	0.000101661	3.14E-05	6.62E-05	6.98E-05
g__uncultured	0.139010471	0.060831832	0.226145482	0.109612142	0.549064933	0.444772253	0.394010329	0.348865988	0.48244851	0.042568172	0.181622482	0.262326414	0.553338979	0.343645457	0.487195956
g__uncultured Bacteroidales bacterium	0.002770237	0.000873315	0.005669264	0.001510375	0.001147108	0.000302224	0.000204825	8.76E-05	0.001180454	0.010675344	0.003568164	0.005306712	0	0.000149051	6.98E-05
g__uncultured Clostridia bacterium	0	0	0	1.47E-05	1.74E-05	0	0	0.000109513	0	0	0	0	0	0	0
g__uncultured bacterium	0.080484607	0.017156997	0.043260844	0.036117017	0.005874583	0.001870907	0.00643736	0.006746027	0.007874872	0.074993816	0.082347911	0.057316552	0.002775948	0.007734093	0.002555224
Others	0.154948566	0.356112294	0.138591697	0.194721021	0.254553671	0.329941714	0.392693596	0.276860907	0.236152962	0.092062948	0.124782519	0.113718155	0.215128133	0.303567288	0.241475607
Species	obFB1	obFB2	obFB3	obFB4	obFB5	obFB6	obFB7	obFB8	obMod1	obMod2	obMod3	obMod4	obMod5	obMod6	obMod7
s__Alistipes indistinctus YIT 12060	9.23E-05	0	0	0	1.74E-05	0	1.46E-05	2.19E-05	1.55E-05	7.61E-05	0.000103211	8.13E-05	0	6.62E-05	4.19E-05
s__Anaerotruncus sp. G3(2012)	0.000147746	0	4.36E-05	0.000410587	0.000225945	0.000187091	8.78E-05	2.19E-05	0.000124258	1.90E-05	0	6.10E-05	0.000125467	9.94E-05	1.40E-05
s__Asticcacaulis excentricus	9.23E-05	3.64E-05	0.000101756	0	0	0	0	0	3.11E-05	0	2.95E-05	6.10E-05	3.14E-05	3.31E-05	4.19E-05
s__Bacteroides acidifaciens	0.05027056	0.001601077	0.003823119	0.004589779	0.000469271	0.00225948	0.000614475	0.001609847	0.009195117	0.020798843	0.007549173	0.008885184	0.001066466	0.001556755	0.002429557
s__Bacteroides caecicola	0	0	0	0	0	0	1.46E-05	0	0	0	0	0	3.14E-05	1.66E-05	1.40E-05
s__Bacteroides sp. Marseille-P3166	0	0	0	1.47E-05	0	0	0	0	1.55E-05	1.90E-05	1.47E-05	0	0	0	1.40E-05
s__Bacteroides sp. SB5	0	0	0	0	0	1.44E-05	0	0	3.11E-05	9.51E-05	0	0	0	0	0
s__Clostridiales bacterium CIEAF 012	7.39E-05	0	0	0.000102647	0	0	4.39E-05	0	0	3.81E-05	0.0001327	2.03E-05	1.57E-05	1.66E-05	0
s__Clostridiales bacterium CIEAF 020	0	0	0.000116293	0.000102647	1.74E-05	2.88E-05	1.46E-05	5.48E-05	7.77E-05	1.90E-05	5.90E-05	2.03E-05	3.14E-05	1.66E-05	0
s__Clostridium sp. ASF502	0	0	0	0	0	0	2.93E-05	0	6.21E-05	0	0	0	0.000109783	0	0
s__Clostridium sp. Culture-27	0	0	0	8.80E-05	0	2.88E-05	0	1.10E-05	0.000124258	0	0	2.03E-05	1.57E-05	0	2.79E-05
s__Clostridium sp. Culture-41	0.000110809	0.001173517	0.000581463	0.001129115	0.000869021	0.000302224	0.000863191	0.000109513	9.32E-05	0.000285437	0.000486568	0.000426977	0.002572065	0.001424266	0.00065626
s__Desulfovibrio fairfieldensis	0.026594271	0.01800302	0.039074311	0.042378473	0.018996802	0.006965532	0.015976357	0.009451009	0.00799913	0.01252117	0.017914541	0.012422992	0.014036574	0.041353383	0.013502192
s__Enterobacter hormaechei subsp. hormaechei	5.54E-05	0	0	0	0	0	1.46E-05	2.19E-05	0.000124258	0	0	2.03E-05	0	1.66E-05	0
s__Enterococcus faecalis	0	6.37E-05	0	0.000131974	0	0	0	0	0	0	0	2.03E-05	4.70E-05	9.94E-05	0
s__Erysipelotrichaceae bacterium NYU-BL-F16	0.048146712	0.044748285	0.035454704	0.000777183	0.000382369	0.000748363	0.000424281	0.001719361	0.005529496	0.055013225	0.006236914	0.029522396	0.000156833	0.027657249	0.001535927
s__Escherichia coli	9.23E-05	0.000118261	1.45E-05	8.80E-05	1.74E-05	2.88E-05	1.46E-05	0	4.66E-05	0.000190291	0.000176934	0.000121993	3.14E-05	3.31E-05	0
s__Eubacterium sp. 14-2	0.006297671	0.000227426	0.000988487	0.01098321	0.001268771	0.001827733	0.000204825	0.000438054	0.000636824	0.001693593	0.003229041	0.000955615	0.009802076	0.002285449	0.000265296
s__Faecalibaculum rodentium	3.69E-05	0	0.000116293	2.93E-05	0	0	0	0	0	7.61E-05	2.95E-05	0.000162658	0	0	0
s__Helicobacter canis	0	0	0	0	0.002276835	0.003295675	0.000921713	0.028385882	0.000108726	0	0	0	0	0	1.40E-05
s__Helicobacter sp. MIT 03-1616	0.042495429	0.00110074	0.002398535	0.000513234	0	0	0	0	0.022040322	0.006032235	0	2.03E-05	0.000737116	0	0.004649669
s__Lachnospiraceae bacterium 28-4	0.025393835	0.165265724	0.007835213	0.000469243	0.001355673	0.05106138	0.022955041	0.000438054	0.013295642	0.071530513	0.052342898	0.162352845	0.00014115	0.058477692	0.045309838
s__Lachnospiraceae bacterium 615	0.005337322	0.020677547	0.007239214	0.042114525	0.00862069	0.003482766	0.018873169	0.009418155	0.023003324	0.000608932	0.011426971	0.016245451	0.001787899	0.004736511	0.005431595
s__Lactobacillus crispatus	1.85E-05	2.73E-05	0	0	0	0	0	0	9.32E-05	0.000133204	0.000147445	0.000162658	1.57E-05	1.66E-05	0
s__Lactobacillus gasseri	0.002530149	0.002219675	0.001497267	0.000425251	0.001373053	2.88E-05	2.93E-05	0.00113894	0.002500699	0.004433788	0.001400725	0.005266047	6.27E-05	0.010946971	0
s__Lactobacillus murinus	0.000720262	0.000482143	0.000755902	0.000645209	0.000677836	0.000244657	0.000248716	0.000142367	0.000108726	0.000304466	0.000309634	0.000203322	0.001066466	0.003345368	0.000377
s__Lactobacillus reuteri	0.003084197	0.005521897	0.00106117	0.00049857	0.00123401	0.000100741	7.32E-05	0.000449005	0.000807679	0.003196894	0.000678246	0.00282618	7.84E-05	0.005548011	0.000265296
s__Lactobacillus salivarius	0	0	0	1.47E-05	0	0	0	0	4.66E-05	3.81E-05	4.42E-05	0.000264319	0	0	0
s__Lactococcus lactis	0	0	1.45E-05	0	0	0	0	0	0	0	1.47E-05	4.07E-05	1.57E-05	0	0
s__Mucispirillum sp. 69	0.023547011	0.001783018	0.000944877	0.000674536	0.001685901	0.003669857	0.002633465	0.028922497	0.018250443	0.00197903	0.005617646	0.001158937	0.002274082	0.003262562	0.005152336
s__Oscillibacter sp. 1-3	5.54E-05	0	2.91E-05	2.93E-05	0.000104283	5.76E-05	4.39E-05	1.10E-05	9.32E-05	0	5.90E-05	4.07E-05	0.000454816	4.97E-05	0.000279259
s__Parabacteroides goldsteinii CL02T12C30	0.005485068	0.003456871	0.002180486	0.029708923	0.000782119	0.000575664	0.000892452	0.001095134	0.002221118	0.018267968	0.038320899	0.003537808	0.00014115	0.000993674	0.000460778
s__Pseudomonas stutzeri	0	0	4.36E-05	0	0	1.44E-05	0	6.57E-05	1.55E-05	1.90E-05	1.47E-05	2.03E-05	9.41E-05	0	0
s__Rhodococcus erythropolis	0	0.000154649	1.45E-05	0	0	1.44E-05	0	8.76E-05	0	1.90E-05	1.47E-05	0	0	0	0
s__Rikenella microfusus DSM 15922	0	0	1.45E-05	0	0	0	0	0	0	0	0	0	1.57E-05	1.66E-05	0
s__Streptococcus danieliae	0.000166214	0.000200135	0.000639609	0.000161302	3.48E-05	4.32E-05	4.39E-05	0.00024093	1.55E-05	0.000152233	0.000368612	0.00018299	0	0.000165612	0
s__Streptococcus pneumoniae	0	9.10E-06	0	0	0	0	1.46E-05	0	0	5.71E-05	0	2.03E-05	1.57E-05	1.66E-05	0
s__Streptococcus salivarius subsp. thermophilus	3.69E-05	0	0	1.47E-05	1.74E-05	1.44E-05	0	1.10E-05	0	3.81E-05	2.95E-05	2.03E-05	0	1.66E-05	0
s__Wolbachia endosymbiont of Diaphorina citri	0	0	0	0	0	0	0	0	0.000714485	0.001293981	0	0	1.57E-05	3.31E-05	1.40E-05
s__gut metagenome	0.000554047	0.000236523	0.000247122	0.000131974	8.69E-05	4.32E-05	0.000146304	0.000120465	0.000186387	0.00022835	0.00042759	0.00018299	0.0001882	9.94E-05	8.38E-05
s__human gut metagenome	0.001736015	0.000172844	0.001410048	4.40E-05	0.000382369	4.32E-05	0.000102413	8.76E-05	0.00054363	0.00197903	0.005853558	0.001829901	1.57E-05	9.94E-05	2.79E-05
s__metagenome	0	0	4.36E-05	0	0	0	1.46E-05	0	1.55E-05	1.90E-05	0	0	0	1.66E-05	0
s__mouse gut metagenome	0.000110809	0.000254717	0.000436097	0.000351932	0.000121663	7.20E-05	0.000146304	6.57E-05	1.55E-05	0.000475728	0.000191678	0.000142326	4.70E-05	0.000149051	5.59E-05
s__uncultured Bacteroidales bacterium	0.002770237	0.000873315	0.005698337	0.001510375	0.001181869	0.000302224	0.000204825	8.76E-05	0.001180454	0.010675344	0.003568164	0.005327044	0	0.000165612	6.98E-05
s__uncultured Bacteroidetes bacterium	1.85E-05	9.10E-06	4.36E-05	0	0	0	0	0	0	0	0	0	0	0	0
s__uncultured Clostridia bacterium	0	0	0	1.47E-05	1.74E-05	0	0	0.000109513	0	0	0	0	0	0	0
s__uncultured Desulfovibrionaceae bacterium	0.001237372	9.10E-06	0	1.47E-05	0	0	0	0	0.001397906	0.000190291	2.95E-05	0.00018299	1.57E-05	0.001457388	0
s__uncultured Erysipelotrichales bacterium	3.69E-05	0	1.45E-05	0	0	0	0	0	0	0	0	0	0	0	0
s__uncultured Porphyromonadaceae bacterium	0	1.82E-05	0	0.000117311	0	0	1.46E-05	6.57E-05	0	3.81E-05	0	0	0	3.31E-05	0
s__uncultured Ralstonia sp.	0	0	0	1.47E-05	0	0	1.46E-05	0	0	0	0	0.000284651	0	0	0
s__uncultured Thermus sp.	3.69E-05	0.000500337	0.00055239	2.93E-05	5.21E-05	2.88E-05	0	0	0.00040384	5.71E-05	0.000221167	2.03E-05	0.000313666	1.66E-05	5.59E-05
s__uncultured bacterium	0.372633756	0.177428452	0.477424701	0.290299875	0.636697024	0.514528315	0.470293046	0.433048963	0.580830046	0.540598657	0.561720386	0.533538011	0.653053543	0.440528634	0.55895166
s__uncultured organism	0.002659427	0.012108145	0.020990813	0.010044725	0.004379867	0.026307836	0.025617767	0.011279883	0.00040384	0.013586801	0.009834567	0.002968505	0.013095574	0.006591368	0.00460778
s__uncultured rumen bacterium	0.000701793	9.10E-05	1.45E-05	0.00019063	1.74E-05	1.44E-05	0	0	3.11E-05	0.000247379	0.000117956	0.000101661	0	3.31E-05	0
s__unidentified	0.005485068	0.003302221	0.001177462	0.003240707	0.002155172	0.003756206	0.004784129	0.006680319	0.007206983	0.004566992	0.00269824	0.002338206	0.006116496	0.007386307	0.005599151
Others	0.370879273	0.537889125	0.386672869	0.557870812	0.314429227	0.379851767	0.433570833	0.463866043	0.300099407	0.228292516	0.268555926	0.207287071	0.291945046	0.380875095	0.349967885
